# Supplementary material for: Impact of pay-for-performance on hospital readmissions in Lebanon: an ARIMA-based intervention analysis using routine data
Source: BMC Health Serv Res. 2024 Dec 5;24:1551. doi: 10.1186/s12913-024-12045-1 (PMC11619647; doi:10.1186/s12913-024-12045-1)
Supplement: Supplementary file 2 — Supplementary Material 2. [file 12913_2024_12045_MOESM2_ESM.csv]

monthly_readmissions	monthly_totalcases	yearmonth	readmission_rate	type
330	6603	2011m1	5.1672225	General readmissions
369	7239	2011m2	5.070717335	General readmissions
469	9449	2011m3	4.937635422	General readmissions
489	10247	2011m4	4.652802944	General readmissions
654	10736	2011m5	5.93179512	General readmissions
775	13593	2011m6	5.562017918	General readmissions
740	13812	2011m7	5.315649509	General readmissions
728	12835	2011m8	5.401711464	General readmissions
741	12432	2011m9	5.868958473	General readmissions
692	12485	2011m10	5.322205067	General readmissions
717	11480	2011m11	6.053484917	General readmissions
.	.	2011m12	6.357626438	General readmissions
847	12649	2012m1	6.66176796	General readmissions
795	13461	2012m2	5.784601688	General readmissions
788	13794	2012m3	5.554955482	General readmissions
729	13256	2012m4	5.437870026	General readmissions
778	13799	2012m5	5.499519825	General readmissions
808	13965	2012m6	5.735921383	General readmissions
744	14445	2012m7	5.150102139	General readmissions
795	12876	2012m8	5.871417046	General readmissions
750	13352	2012m9	5.446947098	General readmissions
706	12787	2012m10	5.368402004	General readmissions
782	12352	2012m11	6.261407852	General readmissions
.	.	2012m12	6.349734783	General readmissions
830	12784	2013m1	6.438061714	General readmissions
804	13385	2013m2	5.953754425	General readmissions
779	14170	2013m3	5.419313908	General readmissions
822	13971	2013m4	5.802910328	General readmissions
847	14469	2013m5	5.765603065	General readmissions
834	13986	2013m6	5.909572124	General readmissions
831	14753	2013m7	5.566417217	General readmissions
934	14512	2013m8	6.307583332	General readmissions
842	15074	2013m9	5.476354122	General readmissions
851	14078	2013m10	5.939661026	General readmissions
928	14575	2013m11	6.365027905	General readmissions
.	.	2013m12	6.829550505	General readmissions
1080	14833	2014m1	7.294073105	General readmissions
946	15054	2014m2	6.256103039	General readmissions
841	14724	2014m3	5.680318356	General readmissions
865	14468	2014m4	5.925834179	General readmissions
882	15056	2014m5	5.805915356	General readmissions
805	14430	2014m6	5.544240952	General readmissions
757	13462	2014m7	5.567130566	General readmissions
876	14981	2014m8	5.732025623	General readmissions
853	15063	2014m9	5.633485317	General readmissions
856	13369	2014m10	6.381428242	General readmissions
888	13180	2014m11	6.692580223	General readmissions
.	.	2014m12	6.822352648	General readmissions
880	12658	2015m1	6.952125072	General readmissions
920	14008	2015m2	6.567675591	General readmissions
948	16303	2015m3	5.814880848	General readmissions
873	15193	2015m4	5.746067524	General readmissions
889	14850	2015m5	5.986531734	General readmissions
871	14876	2015m6	5.855068684	General readmissions
873	14288	2015m7	6.110022545	General readmissions
996	16579	2015m8	6.007599831	General readmissions
886	15362	2015m9	5.767477989	General readmissions
908	14844	2015m10	6.116949558	General readmissions
854	13877	2015m11	6.154067993	General readmissions
.	.	2015m12	6.690642357	General readmissions
1078	14990	2016m1	7.227216721	General readmissions
1007	16619	2016m2	6.104076385	General readmissions
1002	16576	2016m3	6.088240623	General readmissions
859	14855	2016m4	5.754785538	General readmissions
820	14141	2016m5	5.751318455	General readmissions
796	14037	2016m6	5.645173073	General readmissions
877	14000	2016m7	6.244943619	General readmissions
803	14798	2016m8	5.291800976	General readmissions
704	12447	2016m9	5.522614002	General readmissions
784	12913	2016m10	5.958510399	General readmissions
805	12917	2016m11	6.125887871	General readmissions
.	.	2016m12	6.561948299	General readmissions
924	12889	2017m1	6.998008728	General readmissions
887	13225	2017m2	6.581398487	General readmissions
832	14299	2017m3	5.690659523	General readmissions
777	13434	2017m4	5.709337711	General readmissions
815	13780	2017m5	5.890230179	General readmissions
713	11779	2017m6	5.979378223	General readmissions
862	14360	2017m7	5.964066505	General readmissions
820	14381	2017m8	5.538226128	General readmissions
752	12870	2017m9	5.67580843	General readmissions
717	11984	2017m10	5.886798382	General readmissions
729	11664	2017m11	6.152704716	General readmissions
.	.	2017m12	6.635247707	General readmissions
915	12697	2018m1	7.117790699	General readmissions
841	13223	2018m2	6.25316	General readmissions
783	14212	2018m3	5.362185001	General readmissions
825	13830	2018m4	5.88460207	General readmissions
677	12762	2018m5	5.254311085	General readmissions
809	11782	2018m6	6.749357224	General readmissions
835	13522	2018m7	6.067226887	General readmissions
755	13144	2018m8	5.51452446	General readmissions
727	12656	2018m9	5.548519611	General readmissions
780	12498	2018m10	6.029341221	General readmissions
775	11823	2018m11	6.391966343	General readmissions
.	.	2018m12	6.826989174	General readmissions
925	12453	2019m1	7.262012005	General readmissions
917	13354	2019m2	6.719070435	General readmissions
907	14480	2019m3	6.081960678	General readmissions
798	14122	2019m4	5.484556198	General readmissions
729	12414	2019m5	5.737203121	General readmissions
832	12473	2019m6	6.529335022	General readmissions
856	14092	2019m7	6.045362473	General readmissions
796	13806	2019m8	5.549998283	General readmissions
812	13128	2019m9	6.012049675	General readmissions
719	12799	2019m10	5.478682518	General readmissions
629	10601	2019m11	5.822301865	General readmissions
1	91	2011m1	0.797766268	Cholecystectomy readmissions
1	120	2011m2	0.627269745	Cholecystectomy readmissions
3	188	2011m3	1.014760137	Cholecystectomy readmissions
8	218	2011m4	3.153243065	Cholecystectomy readmissions
5	214	2011m5	1.512497425	Cholecystectomy readmissions
6	279	2011m6	2.165841579	Cholecystectomy readmissions
7	296	2011m7	2.167658091	Cholecystectomy readmissions
10	251	2011m8	2.738915443	Cholecystectomy readmissions
8	285	2011m9	2.200893402	Cholecystectomy readmissions
8	318	2011m10	2.27302146	Cholecystectomy readmissions
6	284	2011m11	1.452694893	Cholecystectomy readmissions
.	.	2011m12	2.236902356	Cholecystectomy readmissions
7	231	2012m1	3.021109819	Cholecystectomy readmissions
8	267	2012m2	2.357058764	Cholecystectomy readmissions
15	275	2012m3	4.209488392	Cholecystectomy readmissions
5	276	2012m4	1.531173348	Cholecystectomy readmissions
4	278	2012m5	1.135761857	Cholecystectomy readmissions
6	262	2012m6	2.29264164	Cholecystectomy readmissions
7	293	2012m7	2.109925032	Cholecystectomy readmissions
2	288	2012m8	0.484231561	Cholecystectomy readmissions
8	304	2012m9	2.341940165	Cholecystectomy readmissions
6	286	2012m10	1.820871353	Cholecystectomy readmissions
10	259	2012m11	3.832381964	Cholecystectomy readmissions
.	.	2012m12	2.992843747	Cholecystectomy readmissions
5	234	2013m1	2.153305531	Cholecystectomy readmissions
12	229	2013m2	4.68755722	Cholecystectomy readmissions
11	275	2013m3	4.048872948	Cholecystectomy readmissions
8	283	2013m4	2.769307613	Cholecystectomy readmissions
8	273	2013m5	2.582635641	Cholecystectomy readmissions
9	280	2013m6	3.013172626	Cholecystectomy readmissions
9	322	2013m7	3.0143888	Cholecystectomy readmissions
8	311	2013m8	2.538992167	Cholecystectomy readmissions
10	338	2013m9	2.743110418	Cholecystectomy readmissions
6	257	2013m10	2.297567368	Cholecystectomy readmissions
7	297	2013m11	2.397527218	Cholecystectomy readmissions
.	.	2013m12	2.784322977	Cholecystectomy readmissions
7	245	2014m1	3.171118736	Cholecystectomy readmissions
6	268	2014m2	1.814903975	Cholecystectomy readmissions
12	267	2014m3	4.45122242	Cholecystectomy readmissions
5	284	2014m4	1.661075234	Cholecystectomy readmissions
9	282	2014m5	2.684514046	Cholecystectomy readmissions
9	299	2014m6	2.95703578	Cholecystectomy readmissions
6	256	2014m7	2.505386353	Cholecystectomy readmissions
10	284	2014m8	3.54756403	Cholecystectomy readmissions
11	348	2014m9	3.119342804	Cholecystectomy readmissions
7	274	2014m10	2.363473177	Cholecystectomy readmissions
8	289	2014m11	2.539205313	Cholecystectomy readmissions
.	.	2014m12	2.416391611	Cholecystectomy readmissions
5	218	2015m1	2.293577909	Cholecystectomy readmissions
8	233	2015m2	3.433476448	Cholecystectomy readmissions
5	271	2015m3	1.845018506	Cholecystectomy readmissions
7	293	2015m4	2.389078617	Cholecystectomy readmissions
8	265	2015m5	3.018867731	Cholecystectomy readmissions
7	319	2015m6	2.194357157	Cholecystectomy readmissions
13	285	2015m7	4.561403275	Cholecystectomy readmissions
9	324	2015m8	2.77777791	Cholecystectomy readmissions
8	317	2015m9	2.523659229	Cholecystectomy readmissions
9	293	2015m10	3.07167244	Cholecystectomy readmissions
6	309	2015m11	1.941747546	Cholecystectomy readmissions
.	.	2015m12	1.921225905	Cholecystectomy readmissions
4	235	2016m1	1.900704265	Cholecystectomy readmissions
6	252	2016m2	2.40220356	Cholecystectomy readmissions
7	260	2016m3	2.583025694	Cholecystectomy readmissions
7	222	2016m4	3.304120064	Cholecystectomy readmissions
6	272	2016m5	1.999207258	Cholecystectomy readmissions
14	274	2016m6	4.894277096	Cholecystectomy readmissions
10	284	2016m7	3.633170366	Cholecystectomy readmissions
3	309	2016m8	0.894990623	Cholecystectomy readmissions
9	260	2016m9	3.266439438	Cholecystectomy readmissions
4	277	2016m10	1.486310005	Cholecystectomy readmissions
4	269	2016m11	1.495373964	Cholecystectomy readmissions
.	.	2016m12	1.480179012	Cholecystectomy readmissions
3	208	2017m1	1.464984059	Cholecystectomy readmissions
9	250	2017m2	4.081115246	Cholecystectomy readmissions
4	249	2017m3	1.71611321	Cholecystectomy readmissions
2	282	2017m4	0.710110307	Cholecystectomy readmissions
12	299	2017m5	3.73661685	Cholecystectomy readmissions
11	292	2017m6	4.1183815	Cholecystectomy readmissions
14	297	2017m7	4.498588562	Cholecystectomy readmissions
10	283	2017m8	4.215346813	Cholecystectomy readmissions
7	306	2017m9	2.267653465	Cholecystectomy readmissions
2	308	2017m10	0.722236335	Cholecystectomy readmissions
3	282	2017m11	1.066362858	Cholecystectomy readmissions
.	.	2017m12	0.929184765	Cholecystectomy readmissions
2	247	2018m1	0.792006671	Cholecystectomy readmissions
9	256	2018m2	3.35182333	Cholecystectomy readmissions
6	249	2018m3	2.724676847	Cholecystectomy readmissions
7	304	2018m4	2.269296885	Cholecystectomy readmissions
4	302	2018m5	1.13611865	Cholecystectomy readmissions
4	250	2018m6	1.495437145	Cholecystectomy readmissions
9	322	2018m7	2.966615915	Cholecystectomy readmissions
6	294	2018m8	2.084975004	Cholecystectomy readmissions
2	277	2018m9	0.713056803	Cholecystectomy readmissions
9	305	2018m10	3.190634727	Cholecystectomy readmissions
3	281	2018m11	1.151356697	Cholecystectomy readmissions
.	.	2018m12	1.234740734	Cholecystectomy readmissions
4	213	2019m1	1.318124771	Cholecystectomy readmissions
3	262	2019m2	1.270600319	Cholecystectomy readmissions
7	255	2019m3	2.756248474	Cholecystectomy readmissions
7	256	2019m4	2.727132559	Cholecystectomy readmissions
7	239	2019m5	2.891003132	Cholecystectomy readmissions
5	275	2019m6	1.98935914	Cholecystectomy readmissions
2	270	2019m7	1.137326121	Cholecystectomy readmissions
6	305	2019m8	2.301114559	Cholecystectomy readmissions
6	273	2019m9	1.940781474	Cholecystectomy readmissions
6	285	2019m10	1.649230957	Cholecystectomy readmissions
7	245	2019m11	3.057341576	Cholecystectomy readmissions
40	736	2011m1	5.030477047	Pneumonia readmissions
23	730	2011m2	3.386886597	Pneumonia readmissions
28	672	2011m3	3.760990858	Pneumonia readmissions
20	613	2011m4	3.519023418	Pneumonia readmissions
25	584	2011m5	4.38766861	Pneumonia readmissions
29	633	2011m6	5.004800797	Pneumonia readmissions
19	489	2011m7	3.646008968	Pneumonia readmissions
19	391	2011m8	5.3910532	Pneumonia readmissions
21	389	2011m9	4.828709602	Pneumonia readmissions
30	569	2011m10	6.01478529	Pneumonia readmissions
30	669	2011m11	4.561321735	Pneumonia readmissions
.	.	2011m12	5.134236813	Pneumonia readmissions
61	1255	2012m1	5.70715189	Pneumonia readmissions
69	1262	2012m2	5.262632847	Pneumonia readmissions
42	868	2012m3	4.291906357	Pneumonia readmissions
42	778	2012m4	5.685649395	Pneumonia readmissions
42	767	2012m5	5.416185379	Pneumonia readmissions
28	616	2012m6	4.512402058	Pneumonia readmissions
20	515	2012m7	3.895131826	Pneumonia readmissions
17	395	2012m8	3.948108196	Pneumonia readmissions
20	425	2012m9	4.945326328	Pneumonia readmissions
26	498	2012m10	5.046932697	Pneumonia readmissions
29	563	2012m11	5.149069786	Pneumonia readmissions
.	.	2012m12	4.757475376	Pneumonia readmissions
43	972	2013m1	4.365880966	Pneumonia readmissions
54	1128	2013m2	4.791266918	Pneumonia readmissions
54	1011	2013m3	5.382097244	Pneumonia readmissions
37	828	2013m4	4.514050484	Pneumonia readmissions
32	790	2013m5	3.881218433	Pneumonia readmissions
29	558	2013m6	5.125547409	Pneumonia readmissions
13	397	2013m7	3.457557917	Pneumonia readmissions
14	354	2013m8	3.77328825	Pneumonia readmissions
21	425	2013m9	4.773256302	Pneumonia readmissions
24	565	2013m10	4.000690937	Pneumonia readmissions
34	638	2013m11	5.164494991	Pneumonia readmissions
.	.	2013m12	5.369214058	Pneumonia readmissions
74	1339	2014m1	5.573933125	Pneumonia readmissions
62	1199	2014m2	4.995737553	Pneumonia readmissions
46	1033	2014m3	4.208948612	Pneumonia readmissions
38	719	2014m4	5.286597252	Pneumonia readmissions
24	575	2014m5	3.849174738	Pneumonia readmissions
21	483	2014m6	4.137098312	Pneumonia readmissions
18	366	2014m7	4.671949387	Pneumonia readmissions
11	323	2014m8	3.889208794	Pneumonia readmissions
17	307	2014m9	4.365534306	Pneumonia readmissions
21	450	2014m10	4.345938683	Pneumonia readmissions
33	577	2014m11	5.671964645	Pneumonia readmissions
.	.	2014m12	4.960165262	Pneumonia readmissions
39	918	2015m1	4.248365879	Pneumonia readmissions
36	1040	2015m2	3.461538792	Pneumonia readmissions
65	1388	2015m3	4.682997227	Pneumonia readmissions
61	1166	2015m4	5.231561184	Pneumonia readmissions
42	911	2015m5	4.610318184	Pneumonia readmissions
28	671	2015m6	4.172876358	Pneumonia readmissions
30	500	2015m7	6	Pneumonia readmissions
32	527	2015m8	6.072105885	Pneumonia readmissions
29	523	2015m9	5.544933319	Pneumonia readmissions
26	708	2015m10	3.672316313	Pneumonia readmissions
37	723	2015m11	5.117565632	Pneumonia readmissions
.	.	2015m12	5.421197176	Pneumonia readmissions
97	1663	2016m1	5.72482872	Pneumonia readmissions
84	1674	2016m2	5.024001122	Pneumonia readmissions
61	1377	2016m3	4.551934242	Pneumonia readmissions
40	911	2016m4	4.346588135	Pneumonia readmissions
27	715	2016m5	3.655993223	Pneumonia readmissions
19	500	2016m6	3.266603947	Pneumonia readmissions
28	423	2016m7	6.439958096	Pneumonia readmissions
22	445	2016m8	4.420590878	Pneumonia readmissions
18	378	2016m9	4.214762211	Pneumonia readmissions
27	582	2016m10	4.636608601	Pneumonia readmissions
31	725	2016m11	4.177019119	Pneumonia readmissions
.	.	2016m12	4.847932339	Pneumonia readmissions
69	1160	2017m1	5.518845558	Pneumonia readmissions
64	1036	2017m2	5.18328619	Pneumonia readmissions
55	1075	2017m3	4.542498589	Pneumonia readmissions
37	741	2017m4	4.739187717	Pneumonia readmissions
27	590	2017m5	4.090416431	Pneumonia readmissions
35	434	2017m6	7.653240204	Pneumonia readmissions
39	476	2017m7	7.311331272	Pneumonia readmissions
25	441	2017m8	5.433728218	Pneumonia readmissions
34	475	2017m9	6.347839832	Pneumonia readmissions
22	511	2017m10	3.962037563	Pneumonia readmissions
29	563	2017m11	4.601251602	Pneumonia readmissions
.	.	2017m12	5.440181971	Pneumonia readmissions
62	933	2018m1	6.279112339	Pneumonia readmissions
56	1047	2018m2	4.904622555	Pneumonia readmissions
53	1048	2018m3	4.625158787	Pneumonia readmissions
50	844	2018m4	4.907365322	Pneumonia readmissions
34	628	2018m5	5.298565388	Pneumonia readmissions
18	408	2018m6	4.059327126	Pneumonia readmissions
14	429	2018m7	3.133045912	Pneumonia readmissions
18	404	2018m8	3.196990013	Pneumonia readmissions
20	427	2018m9	3.918033123	Pneumonia readmissions
29	497	2018m10	4.919913769	Pneumonia readmissions
51	684	2018m11	6.865317345	Pneumonia readmissions
.	.	2018m12	6.405650377	Pneumonia readmissions
76	1210	2019m1	5.94598341	Pneumonia readmissions
71	1150	2019m2	5.706773758	Pneumonia readmissions
53	1114	2019m3	4.346745491	Pneumonia readmissions
55	950	2019m4	5.015233994	Pneumonia readmissions
28	631	2019m5	3.912055969	Pneumonia readmissions
27	468	2019m6	5.071360111	Pneumonia readmissions
29	416	2019m7	5.952721596	Pneumonia readmissions
34	447	2019m8	6.85383606	Pneumonia readmissions
19	387	2019m9	5.10200882	Pneumonia readmissions
26	515	2019m10	4.55004406	Pneumonia readmissions
31	524	2019m11	5.224478722	Pneumonia readmissions
2	74	2011m1	5.48019886	Stroke readmissions
5	90	2011m2	4.89632225	Stroke readmissions
2	103	2011m3	1.709743142	Stroke readmissions
7	107	2011m4	6.25214529	Stroke readmissions
10	103	2011m5	8.064885139	Stroke readmissions
5	126	2011m6	3.579571486	Stroke readmissions
6	118	2011m7	4.721084595	Stroke readmissions
10	112	2011m8	8.554865837	Stroke readmissions
5	141	2011m9	3.740657091	Stroke readmissions
4	118	2011m10	3.050621986	Stroke readmissions
11	148	2011m11	7.611184597	Stroke readmissions
.	.	2011m12	6.081826925	Stroke readmissions
7	138	2012m1	4.552469254	Stroke readmissions
8	142	2012m2	5.855523109	Stroke readmissions
16	157	2012m3	9.778051376	Stroke readmissions
6	146	2012m4	4.190736771	Stroke readmissions
5	133	2012m5	4.045296192	Stroke readmissions
9	133	2012m6	6.049510956	Stroke readmissions
10	161	2012m7	6.922507763	Stroke readmissions
10	149	2012m8	5.969388008	Stroke readmissions
13	186	2012m9	6.71165514	Stroke readmissions
5	142	2012m10	3.455566883	Stroke readmissions
15	166	2012m11	8.993709564	Stroke readmissions
.	.	2012m12	7.116470337	Stroke readmissions
7	137	2013m1	5.23923111	Stroke readmissions
13	113	2013m2	12.3703413	Stroke readmissions
10	159	2013m3	6.244554996	Stroke readmissions
11	132	2013m4	6.980866432	Stroke readmissions
5	154	2013m5	3.148943901	Stroke readmissions
10	154	2013m6	6.801361561	Stroke readmissions
11	153	2013m7	6.860568523	Stroke readmissions
8	121	2013m8	6.342059135	Stroke readmissions
11	151	2013m9	6.636848927	Stroke readmissions
7	144	2013m10	4.399888515	Stroke readmissions
11	165	2013m11	6.812602043	Stroke readmissions
.	.	2013m12	6.515420437	Stroke readmissions
9	144	2014m1	6.218238831	Stroke readmissions
9	124	2014m2	6.525661469	Stroke readmissions
9	129	2014m3	6.712553501	Stroke readmissions
10	129	2014m4	7.38629818	Stroke readmissions
12	159	2014m5	8.236398697	Stroke readmissions
7	128	2014m6	5.731778622	Stroke readmissions
9	149	2014m7	5.851230145	Stroke readmissions
10	160	2014m8	6.391056538	Stroke readmissions
12	131	2014m9	9.787072182	Stroke readmissions
7	136	2014m10	5.335531712	Stroke readmissions
8	150	2014m11	5.253623009	Stroke readmissions
.	.	2014m12	7.071256161	Stroke readmissions
12	135	2015m1	8.888889313	Stroke readmissions
8	119	2015m2	6.722689152	Stroke readmissions
11	152	2015m3	7.236841679	Stroke readmissions
8	143	2015m4	5.594405651	Stroke readmissions
10	133	2015m5	7.518796921	Stroke readmissions
8	129	2015m6	6.201550484	Stroke readmissions
6	134	2015m7	4.477612019	Stroke readmissions
9	140	2015m8	6.428571701	Stroke readmissions
11	132	2015m9	8.333333015	Stroke readmissions
13	141	2015m10	9.21985817	Stroke readmissions
9	124	2015m11	7.25806427	Stroke readmissions
.	.	2015m12	6.097775459	Stroke readmissions
6	121	2016m1	4.937486649	Stroke readmissions
13	139	2016m2	9.868676186	Stroke readmissions
12	156	2016m3	7.934776306	Stroke readmissions
15	130	2016m4	12.59492016	Stroke readmissions
6	137	2016m5	4.205305099	Stroke readmissions
8	133	2016m6	6.224079132	Stroke readmissions
8	135	2016m7	5.248274803	Stroke readmissions
7	122	2016m8	6.010816574	Stroke readmissions
3	120	2016m9	2.218614817	Stroke readmissions
13	132	2016m10	9.630735397	Stroke readmissions
7	134	2016m11	5.381473064	Stroke readmissions
.	.	2016m12	7.32722497	Stroke readmissions
11	124	2017m1	9.272976875	Stroke readmissions
11	154	2017m2	7.116933823	Stroke readmissions
12	136	2017m3	9.18735218	Stroke readmissions
8	134	2017m4	5.838759422	Stroke readmissions
7	132	2017m5	5.537591457	Stroke readmissions
11	126	2017m6	8.547495842	Stroke readmissions
12	127	2017m7	9.985916138	Stroke readmissions
9	129	2017m8	7.205755234	Stroke readmissions
5	131	2017m9	3.81456399	Stroke readmissions
4	116	2017m10	3.387136221	Stroke readmissions
6	124	2017m11	5.074203014	Stroke readmissions
.	.	2017m12	8.936643362	Stroke readmissions
16	132	2018m1	12.79908371	Stroke readmissions
13	131	2018m2	9.70766449	Stroke readmissions
9	137	2018m3	6.813113213	Stroke readmissions
8	132	2018m4	6.499801159	Stroke readmissions
10	153	2018m5	6.126939297	Stroke readmissions
17	141	2018m6	14.21011829	Stroke readmissions
7	137	2018m7	4.911804676	Stroke readmissions
11	146	2018m8	7.534375668	Stroke readmissions
8	147	2018m9	4.770449162	Stroke readmissions
10	145	2018m10	6.923856258	Stroke readmissions
2	115	2018m11	1.897533178	Stroke readmissions
.	.	2018m12	4.87874639	Stroke readmissions
12	130	2019m1	7.859959602	Stroke readmissions
11	154	2019m2	6.875404358	Stroke readmissions
13	165	2019m3	7.249350071	Stroke readmissions
11	135	2019m4	7.858653545	Stroke readmissions
6	140	2019m5	4.149695873	Stroke readmissions
5	120	2019m6	4.078384876	Stroke readmissions
6	133	2019m7	4.437303543	Stroke readmissions
7	134	2019m8	5.2876091	Stroke readmissions
4	109	2019m9	3.485776901	Stroke readmissions
5	132	2019m10	3.891442537	Stroke readmissions
9	113	2019m11	7.635324955	Stroke readmissions
0	26	2011m1	0	Myocardial infarction readmissions
4	47	2011m2	8.436009407	Myocardial infarction readmissions
1	51	2011m3	3.571428776	Myocardial infarction readmissions
6	49	2011m4	13.49206352	Myocardial infarction readmissions
5	55	2011m5	8.669108391	Myocardial infarction readmissions
1	60	2011m6	1.160541654	Myocardial infarction readmissions
4	46	2011m7	7.716049194	Myocardial infarction readmissions
2	46	2011m8	7.827260494	Myocardial infarction readmissions
3	54	2011m9	6.697916508	Myocardial infarction readmissions
5	49	2011m10	9.027777672	Myocardial infarction readmissions
6	52	2011m11	11.13798237	Myocardial infarction readmissions
.	.	2011m12	9.926888466	Myocardial infarction readmissions
6	58	2012m1	8.715794563	Myocardial infarction readmissions
4	55	2012m2	7.789116383	Myocardial infarction readmissions
1	43	2012m3	1.477272749	Myocardial infarction readmissions
1	38	2012m4	2.673796892	Myocardial infarction readmissions
2	47	2012m5	5.04734087	Myocardial infarction readmissions
3	36	2012m6	4.268958092	Myocardial infarction readmissions
4	50	2012m7	8.745200157	Myocardial infarction readmissions
2	51	2012m8	2.006689072	Myocardial infarction readmissions
5	52	2012m9	9.261188507	Myocardial infarction readmissions
4	52	2012m10	7.67195797	Myocardial infarction readmissions
3	49	2012m11	6.568343163	Myocardial infarction readmissions
.	.	2012m12	6.075633049	Myocardial infarction readmissions
4	59	2013m1	5.582922935	Myocardial infarction readmissions
6	55	2013m2	10.2857151	Myocardial infarction readmissions
5	55	2013m3	10.92105293	Myocardial infarction readmissions
4	53	2013m4	6.949213028	Myocardial infarction readmissions
2	62	2013m5	3.159906149	Myocardial infarction readmissions
1	42	2013m6	1.536643028	Myocardial infarction readmissions
4	55	2013m7	7.561728477	Myocardial infarction readmissions
2	46	2013m8	5.769230843	Myocardial infarction readmissions
9	62	2013m9	14.19320774	Myocardial infarction readmissions
0	46	2013m10	0	Myocardial infarction readmissions
2	58	2013m11	2.893616915	Myocardial infarction readmissions
.	.	2013m12	6.820485711	Myocardial infarction readmissions
6	55	2014m1	10.74735451	Myocardial infarction readmissions
4	48	2014m2	13.57142925	Myocardial infarction readmissions
3	57	2014m3	4.822222233	Myocardial infarction readmissions
3	48	2014m4	4.545454979	Myocardial infarction readmissions
2	64	2014m5	3.568971395	Myocardial infarction readmissions
2	39	2014m6	6.231003284	Myocardial infarction readmissions
1	42	2014m7	1.59932673	Myocardial infarction readmissions
0	45	2014m8	0	Myocardial infarction readmissions
2	53	2014m9	3.268387556	Myocardial infarction readmissions
2	32	2014m10	7.361111641	Myocardial infarction readmissions
2	38	2014m11	5.151975632	Myocardial infarction readmissions
.	.	2014m12	7.337892532	Myocardial infarction readmissions
4	42	2015m1	9.523809433	Myocardial infarction readmissions
0	35	2015m2	0	Myocardial infarction readmissions
5	40	2015m3	12.5	Myocardial infarction readmissions
2	33	2015m4	6.06060648	Myocardial infarction readmissions
3	54	2015m5	5.55555582	Myocardial infarction readmissions
3	47	2015m6	6.382978916	Myocardial infarction readmissions
3	54	2015m7	5.55555582	Myocardial infarction readmissions
3	39	2015m8	7.692307949	Myocardial infarction readmissions
1	48	2015m9	2.083333492	Myocardial infarction readmissions
1	36	2015m10	2.77777791	Myocardial infarction readmissions
3	47	2015m11	6.382978916	Myocardial infarction readmissions
.	.	2015m12	7.358156443	Myocardial infarction readmissions
4	49	2016m1	8.333333969	Myocardial infarction readmissions
2	48	2016m2	5.357142925	Myocardial infarction readmissions
5	56	2016m3	11.08249187	Myocardial infarction readmissions
4	38	2016m4	10.78548717	Myocardial infarction readmissions
3	42	2016m5	4.589371681	Myocardial infarction readmissions
1	40	2016m6	2.553191662	Myocardial infarction readmissions
1	28	2016m7	4.629629612	Myocardial infarction readmissions
10	45	2016m8	18.60805893	Myocardial infarction readmissions
2	37	2016m9	6.726190567	Myocardial infarction readmissions
1	50	2016m10	1.76767683	Myocardial infarction readmissions
3	33	2016m11	8.346971512	Myocardial infarction readmissions
.	.	2016m12	7.997439861	Myocardial infarction readmissions
3	45	2017m1	7.647908211	Myocardial infarction readmissions
3	49	2017m2	8.571429253	Myocardial infarction readmissions
2	46	2017m3	2.599999905	Myocardial infarction readmissions
5	47	2017m4	14.64646626	Myocardial infarction readmissions
3	48	2017m5	5.88991785	Myocardial infarction readmissions
4	33	2017m6	7.313829899	Myocardial infarction readmissions
5	41	2017m7	12.76930523	Myocardial infarction readmissions
0	34	2017m8	0	Myocardial infarction readmissions
1	40	2017m9	2.818627357	Myocardial infarction readmissions
4	37	2017m10	11.05664539	Myocardial infarction readmissions
7	46	2017m11	18.20944977	Myocardial infarction readmissions
.	.	2017m12	14.26860857	Myocardial infarction readmissions
5	50	2018m1	10.32776737	Myocardial infarction readmissions
5	51	2018m2	11.44224358	Myocardial infarction readmissions
5	49	2018m3	10.30882359	Myocardial infarction readmissions
6	40	2018m4	13.82001972	Myocardial infarction readmissions
3	51	2018m5	4.835391045	Myocardial infarction readmissions
3	52	2018m6	4.897485256	Myocardial infarction readmissions
2	56	2018m7	4.025764942	Myocardial infarction readmissions
6	43	2018m8	13.85003948	Myocardial infarction readmissions
3	24	2018m9	10.71428585	Myocardial infarction readmissions
5	48	2018m10	10.52350521	Myocardial infarction readmissions
4	42	2018m11	7.885731697	Myocardial infarction readmissions
.	.	2018m12	9.002389908	Myocardial infarction readmissions
4	44	2019m1	10.11904812	Myocardial infarction readmissions
7	44	2019m2	19.0890274	Myocardial infarction readmissions
5	49	2019m3	9.345237732	Myocardial infarction readmissions
2	44	2019m4	4.78468895	Myocardial infarction readmissions
3	38	2019m5	7.800925732	Myocardial infarction readmissions
2	38	2019m6	5.263157845	Myocardial infarction readmissions
4	34	2019m7	13.10820675	Myocardial infarction readmissions
2	29	2019m8	5.128205299	Myocardial infarction readmissions
1	37	2019m9	2.994791508	Myocardial infarction readmissions
4	34	2019m10	11.74603271	Myocardial infarction readmissions
4	33	2019m11	9.21985817	Myocardial infarction readmissions
8	172	2011m1	4.829226494	Cataract surgery readmissions
16	232	2011m2	6.497672558	Cataract surgery readmissions
22	304	2011m3	7.593308926	Cataract surgery readmissions
16	425	2011m4	4.135354996	Cataract surgery readmissions
24	461	2011m5	5.356437683	Cataract surgery readmissions
25	553	2011m6	4.632910252	Cataract surgery readmissions
24	461	2011m7	5.20105648	Cataract surgery readmissions
19	379	2011m8	5.314059734	Cataract surgery readmissions
16	380	2011m9	4.495205879	Cataract surgery readmissions
24	481	2011m10	5.14737606	Cataract surgery readmissions
30	469	2011m11	6.435600281	Cataract surgery readmissions
.	.	2011m12	5.058691025	Cataract surgery readmissions
18	397	2012m1	3.681781769	Cataract surgery readmissions
25	410	2012m2	5.645249844	Cataract surgery readmissions
32	525	2012m3	6.386282444	Cataract surgery readmissions
19	485	2012m4	3.980589151	Cataract surgery readmissions
27	577	2012m5	4.840620041	Cataract surgery readmissions
35	602	2012m6	5.840168953	Cataract surgery readmissions
37	546	2012m7	7.214550972	Cataract surgery readmissions
25	354	2012m8	7.374175549	Cataract surgery readmissions
20	440	2012m9	4.49689579	Cataract surgery readmissions
27	522	2012m10	4.603163719	Cataract surgery readmissions
31	518	2012m11	6.309668064	Cataract surgery readmissions
.	.	2012m12	7.291799307	Cataract surgery readmissions
29	359	2013m1	8.27393055	Cataract surgery readmissions
28	471	2013m2	5.768796921	Cataract surgery readmissions
27	515	2013m3	5.293903351	Cataract surgery readmissions
34	579	2013m4	6.383289337	Cataract surgery readmissions
34	562	2013m5	5.695633888	Cataract surgery readmissions
27	570	2013m6	4.823869228	Cataract surgery readmissions
30	493	2013m7	5.974448681	Cataract surgery readmissions
27	440	2013m8	6.3647542	Cataract surgery readmissions
23	508	2013m9	4.892916203	Cataract surgery readmissions
22	464	2013m10	4.202510357	Cataract surgery readmissions
39	560	2013m11	6.824101448	Cataract surgery readmissions
.	.	2013m12	6.840729713	Cataract surgery readmissions
31	453	2014m1	6.857357979	Cataract surgery readmissions
30	525	2014m2	5.667850494	Cataract surgery readmissions
22	500	2014m3	4.26908493	Cataract surgery readmissions
40	537	2014m4	7.718883514	Cataract surgery readmissions
37	547	2014m5	6.936239719	Cataract surgery readmissions
27	586	2014m6	4.317067146	Cataract surgery readmissions
30	439	2014m7	6.651949883	Cataract surgery readmissions
32	468	2014m8	6.5507164	Cataract surgery readmissions
42	558	2014m9	7.512179852	Cataract surgery readmissions
29	487	2014m10	5.905748844	Cataract surgery readmissions
53	558	2014m11	9.675648689	Cataract surgery readmissions
.	.	2014m12	7.868127346	Cataract surgery readmissions
24	396	2015m1	6.060606003	Cataract surgery readmissions
30	464	2015m2	6.465517521	Cataract surgery readmissions
24	526	2015m3	4.562737465	Cataract surgery readmissions
26	533	2015m4	4.87804842	Cataract surgery readmissions
26	515	2015m5	5.04854393	Cataract surgery readmissions
40	604	2015m6	6.622516632	Cataract surgery readmissions
36	455	2015m7	7.912088394	Cataract surgery readmissions
28	476	2015m8	5.882352829	Cataract surgery readmissions
25	418	2015m9	5.980861187	Cataract surgery readmissions
29	472	2015m10	6.144067764	Cataract surgery readmissions
39	540	2015m11	7.222222328	Cataract surgery readmissions
.	.	2015m12	6.451966286	Cataract surgery readmissions
24	430	2016m1	5.681710243	Cataract surgery readmissions
47	515	2016m2	9.004821777	Cataract surgery readmissions
35	614	2016m3	5.751360416	Cataract surgery readmissions
42	593	2016m4	7.342926025	Cataract surgery readmissions
39	611	2016m5	6.461995602	Cataract surgery readmissions
43	582	2016m6	7.259407043	Cataract surgery readmissions
35	429	2016m7	8.312314987	Cataract surgery readmissions
38	560	2016m8	6.673734188	Cataract surgery readmissions
25	430	2016m9	6.212294102	Cataract surgery readmissions
31	497	2016m10	5.966139793	Cataract surgery readmissions
50	618	2016m11	8.037807465	Cataract surgery readmissions
.	.	2016m12	9.24941349	Cataract surgery readmissions
47	448	2017m1	10.46101952	Cataract surgery readmissions
48	556	2017m2	8.461678505	Cataract surgery readmissions
31	617	2017m3	4.7961483	Cataract surgery readmissions
31	571	2017m4	5.379657269	Cataract surgery readmissions
32	564	2017m5	5.742688656	Cataract surgery readmissions
35	538	2017m6	6.247076988	Cataract surgery readmissions
40	577	2017m7	6.699002266	Cataract surgery readmissions
31	590	2017m8	5.249228001	Cataract surgery readmissions
37	499	2017m9	7.096769333	Cataract surgery readmissions
37	531	2017m10	7.242252827	Cataract surgery readmissions
33	591	2017m11	5.474473953	Cataract surgery readmissions
.	.	2017m12	7.02452898	Cataract surgery readmissions
42	504	2018m1	8.574584007	Cataract surgery readmissions
58	600	2018m2	9.485711098	Cataract surgery readmissions
45	647	2018m3	6.921051025	Cataract surgery readmissions
52	666	2018m4	7.864071846	Cataract surgery readmissions
28	603	2018m5	4.63692379	Cataract surgery readmissions
42	553	2018m6	7.368729591	Cataract surgery readmissions
55	619	2018m7	8.386315346	Cataract surgery readmissions
34	595	2018m8	6.237366676	Cataract surgery readmissions
38	567	2018m9	6.401333809	Cataract surgery readmissions
45	666	2018m10	6.393991947	Cataract surgery readmissions
61	619	2018m11	9.70320034	Cataract surgery readmissions
.	.	2018m12	8.859084606	Cataract surgery readmissions
39	485	2019m1	8.014968872	Cataract surgery readmissions
56	577	2019m2	9.301814079	Cataract surgery readmissions
55	620	2019m3	8.365489006	Cataract surgery readmissions
43	614	2019m4	6.480791092	Cataract surgery readmissions
29	517	2019m5	5.678376675	Cataract surgery readmissions
45	468	2019m6	9.491540909	Cataract surgery readmissions
49	615	2019m7	7.869238377	Cataract surgery readmissions
48	597	2019m8	8.189927101	Cataract surgery readmissions
55	558	2019m9	9.611352921	Cataract surgery readmissions
38	651	2019m10	5.81805563	Cataract surgery readmissions
40	500	2019m11	8.226325989	Cataract surgery readmissions
0	53	2011m1	0	Appendectomy readmissions
1	71	2011m2	0.735294163	Appendectomy readmissions
2	88	2011m3	1.995565414	Appendectomy readmissions
3	104	2011m4	3.349608183	Appendectomy readmissions
4	108	2011m5	2.114448786	Appendectomy readmissions
4	118	2011m6	2.596581697	Appendectomy readmissions
2	127	2011m7	1.016483426	Appendectomy readmissions
2	134	2011m8	1.850595474	Appendectomy readmissions
4	128	2011m9	3.091061115	Appendectomy readmissions
1	97	2011m10	1.484441996	Appendectomy readmissions
3	125	2011m11	2.657133102	Appendectomy readmissions
.	.	2011m12	3.309960961	Appendectomy readmissions
5	108	2012m1	3.96278882	Appendectomy readmissions
4	111	2012m2	3.331062317	Appendectomy readmissions
4	129	2012m3	3.080404282	Appendectomy readmissions
5	124	2012m4	4.420386791	Appendectomy readmissions
3	121	2012m5	1.54015398	Appendectomy readmissions
1	129	2012m6	0.965250909	Appendectomy readmissions
2	146	2012m7	1.583710313	Appendectomy readmissions
6	149	2012m8	4.473462105	Appendectomy readmissions
5	130	2012m9	3.962322474	Appendectomy readmissions
0	124	2012m10	0	Appendectomy readmissions
1	114	2012m11	1.128922939	Appendectomy readmissions
.	.	2012m12	0.942716211	Appendectomy readmissions
1	106	2013m1	0.756509483	Appendectomy readmissions
2	118	2013m2	1.623774529	Appendectomy readmissions
3	138	2013m3	1.61483252	Appendectomy readmissions
1	119	2013m4	2.102803707	Appendectomy readmissions
2	151	2013m5	1.379515886	Appendectomy readmissions
3	121	2013m6	2.414983273	Appendectomy readmissions
1	127	2013m7	0.697586715	Appendectomy readmissions
0	133	2013m8	0	Appendectomy readmissions
6	134	2013m9	5.101338863	Appendectomy readmissions
4	123	2013m10	3.385917664	Appendectomy readmissions
3	108	2013m11	1.618123055	Appendectomy readmissions
.	.	2013m12	1.860365033	Appendectomy readmissions
2	90	2014m1	2.102607012	Appendectomy readmissions
5	121	2014m2	3.437778234	Appendectomy readmissions
3	129	2014m3	2.234848499	Appendectomy readmissions
3	122	2014m4	2.361944199	Appendectomy readmissions
0	135	2014m5	0	Appendectomy readmissions
3	111	2014m6	2.138138056	Appendectomy readmissions
3	114	2014m7	2.314688444	Appendectomy readmissions
5	135	2014m8	3.652043343	Appendectomy readmissions
2	102	2014m9	1.834130883	Appendectomy readmissions
2	109	2014m10	1.703373432	Appendectomy readmissions
5	100	2014m11	4.573347569	Appendectomy readmissions
.	.	2014m12	3.148742735	Appendectomy readmissions
2	116	2015m1	1.724137902	Appendectomy readmissions
5	102	2015m2	4.90196085	Appendectomy readmissions
2	132	2015m3	1.515151501	Appendectomy readmissions
3	107	2015m4	2.803738356	Appendectomy readmissions
3	101	2015m5	2.970297098	Appendectomy readmissions
3	111	2015m6	2.702702761	Appendectomy readmissions
6	104	2015m7	5.769230366	Appendectomy readmissions
5	134	2015m8	3.731343269	Appendectomy readmissions
1	114	2015m9	0.877192974	Appendectomy readmissions
7	113	2015m10	6.194690228	Appendectomy readmissions
3	103	2015m11	2.912621498	Appendectomy readmissions
.	.	2015m12	2.538482308	Appendectomy readmissions
2	99	2016m1	2.164343119	Appendectomy readmissions
4	122	2016m2	3.022440434	Appendectomy readmissions
1	117	2016m3	0.466200471	Appendectomy readmissions
1	128	2016m4	0.934579492	Appendectomy readmissions
2	98	2016m5	1.123896122	Appendectomy readmissions
2	96	2016m6	2.021533728	Appendectomy readmissions
2	118	2016m7	1.617132902	Appendectomy readmissions
1	125	2016m8	0.835110128	Appendectomy readmissions
1	95	2016m9	0.897592783	Appendectomy readmissions
2	91	2016m10	1.769911528	Appendectomy readmissions
2	91	2016m11	1.937910318	Appendectomy readmissions
.	.	2016m12	1.608075261	Appendectomy readmissions
1	72	2017m1	1.278240204	Appendectomy readmissions
1	117	2017m2	0.718954325	Appendectomy readmissions
4	102	2017m3	3.83092308	Appendectomy readmissions
1	94	2017m4	0.623052955	Appendectomy readmissions
3	107	2017m5	3.060589075	Appendectomy readmissions
3	99	2017m6	2.786507368	Appendectomy readmissions
2	110	2017m7	1.604207754	Appendectomy readmissions
3	112	2017m8	3.067993164	Appendectomy readmissions
1	101	2017m9	1.135190845	Appendectomy readmissions
3	97	2017m10	4.797391415	Appendectomy readmissions
3	108	2017m11	3.205424786	Appendectomy readmissions
.	.	2017m12	1.602712393	Appendectomy readmissions
0	94	2018m1	0	Appendectomy readmissions
0	74	2018m2	0	Appendectomy readmissions
4	102	2018m3	4.219367504	Appendectomy readmissions
3	99	2018m4	2.670740604	Appendectomy readmissions
5	111	2018m5	3.996910572	Appendectomy readmissions
2	98	2018m6	1.955146551	Appendectomy readmissions
1	117	2018m7	0.503663003	Appendectomy readmissions
1	104	2018m8	0.923016489	Appendectomy readmissions
1	89	2018m9	0.821201861	Appendectomy readmissions
1	107	2018m10	1.070178986	Appendectomy readmissions
0	111	2018m11	0	Appendectomy readmissions
.	.	2018m12	0.592672408	Appendectomy readmissions
1	77	2019m1	1.185344815	Appendectomy readmissions
2	78	2019m2	3.386809349	Appendectomy readmissions
1	107	2019m3	0.943396211	Appendectomy readmissions
2	86	2019m4	2.44770813	Appendectomy readmissions
0	92	2019m5	0	Appendectomy readmissions
3	93	2019m6	3.243243217	Appendectomy readmissions
0	103	2019m7	0	Appendectomy readmissions
0	95	2019m8	0	Appendectomy readmissions
0	93	2019m9	0	Appendectomy readmissions
3	87	2019m10	2.253159761	Appendectomy readmissions
1	66	2019m11	1.040222049	Appendectomy readmissions
